# Supplementary material for: Footprints of Optimal Protein Assembly Strategies in the Operonic Structure of Prokaryotes
Source: Metabolites. 2015 Apr 28;5(2):252–69. doi: 10.3390/metabo5020252 (PMC4495372; doi:10.3390/metabo5020252)
Supplement: Supplementary File 1 [file metabolites-05-00252-s001.zip]

Archive with 41 entries (37 files):
- metabolites-05-00252-supplemetary-final/
- metabolites-05-00252-supplemetary-final/SupplementData/
- metabolites-05-00252-supplemetary-final/SupplementData/activation_dtot025.pdf
- metabolites-05-00252-supplemetary-final/SupplementData/activation_dtot04.pdf
- metabolites-05-00252-supplemetary-final/SupplementData/activation_dtot1.pdf
- metabolites-05-00252-supplemetary-final/SupplementData/dendrogramm.pdf
- metabolites-05-00252-supplemetary-final/SupplementData/eco/
- metabolites-05-00252-supplemetary-final/SupplementData/eco/eco-tableS1.ods
- metabolites-05-00252-supplemetary-final/SupplementData/ind_vs_total_ratio_dtotal.pdf
- metabolites-05-00252-supplemetary-final/SupplementData/kin_example_conc.pdf
- metabolites-05-00252-supplemetary-final/SupplementData/kin_example_rate.pdf
- metabolites-05-00252-supplemetary-final/SupplementData/pdb/
- metabolites-05-00252-supplemetary-final/SupplementData/pdb/dendrogramm.pdf
- metabolites-05-00252-supplemetary-final/SupplementData/pdb/pdb-tableS2.ods
- metabolites-05-00252-supplemetary-final/SupplementData/pdb/table_cluster.ods
- metabolites-05-00252-supplemetary-final/SupplementData/time_dtot025.pdf
- metabolites-05-00252-supplemetary-final/SupplementData/time_dtot04.pdf
- metabolites-05-00252-supplemetary-final/SupplementData/time_dtot1.pdf
- metabolites-05-00252-supplemetary-final/SupplementData/varDi_example_conc.pdf
- metabolites-05-00252-supplemetary-final/SupplementData/varDi_example_rate.pdf
- metabolites-05-00252-supplemetary-final/activation_dtot025.pdf
- metabolites-05-00252-supplemetary-final/activation_dtot04.pdf
- metabolites-05-00252-supplemetary-final/activation_dtot1.pdf
- metabolites-05-00252-supplemetary-final/dendrogramm.pdf
- metabolites-05-00252-supplemetary-final/ind_vs_total_ratio_dtotal.pdf
- metabolites-05-00252-supplemetary-final/kin_example_conc.pdf
- metabolites-05-00252-supplemetary-final/kin_example_rate.pdf
- metabolites-05-00252-supplemetary-final/mdpi.cls
- metabolites-05-00252-supplemetary-final/metabolites-05-00252-supplementary.aux
- metabolites-05-00252-supplemetary-final/metabolites-05-00252-supplementary.bbl
- metabolites-05-00252-supplemetary-final/metabolites-05-00252-supplementary.blg
- metabolites-05-00252-supplemetary-final/metabolites-05-00252-supplementary.log
- metabolites-05-00252-supplemetary-final/metabolites-05-00252-supplementary.out
- metabolites-05-00252-supplemetary-final/metabolites-05-00252-supplementary.pdf
- metabolites-05-00252-supplemetary-final/metabolites-05-00252-supplementary.synctex.gz
- metabolites-05-00252-supplemetary-final/metabolites-05-00252-supplementary.tex
- metabolites-05-00252-supplemetary-final/time_dtot025.pdf
- metabolites-05-00252-supplemetary-final/time_dtot04.pdf
- metabolites-05-00252-supplemetary-final/time_dtot1.pdf
- metabolites-05-00252-supplemetary-final/varDi_example_conc.pdf
- metabolites-05-00252-supplemetary-final/varDi_example_rate.pdf
