# Supplementary material for: Footprints of Optimal Protein Assembly Strategies in the Operonic Structure of Prokaryotes
Source: Metabolites. 2015 Apr 28;5(2):252–69. doi: 10.3390/metabo5020252 (PMC4495372; doi:10.3390/metabo5020252)
Supplement: Supplementary File 1 [file metabolites-05-00252-s001.zip › metabolites-05-00252-supplemetary-final/SupplementData/eco/eco-tableS1.ods]

## Sheet: table
ComplexID (EcoCyc)	Name	#Organisms	Hypothesis 1	Pval_ProtCod	Hypothesis 2	Pval_rRna	Hypothesis 3	Pval_CAI
UVRABC-CPLX	UvrABC Nucleotide Excision Repair Complex	468	-0.3055	0.0000	0.3972	0.0000	0.1954	0,0004945514
CPLX0-3953	30S ribosomal subunit	461	-0.0799	0.9793	-0.0896	0.5480	-0.0732	0,9960562138
CPLX0-3962	50S ribosomal subunit	459	-0.0489	1.0000	0.1596	0.0185	0.1278	0,0784543922
SEC-SECRETION-CPLX	Sec Holo-Translocon	456	0.0448	1.0000	-0.0491	1.0000	-0.1450	2,83E-002
RNAP54-CPLX	RNA polymerase sigma 54	452	-0.1057	0.3359	0.0998	0.4517	-0.0241	1
RNAP70-CPLX	RNA polymerase sigma 70	450	-0.0659	1.0000	0.0975	0.4682	-0.0714	1
RNAP32-CPLX	RNA polymerase sigma 32	450	-0.0771	1.0000	0.0980	0.4675	-0.0452	1
RNAPE-CPLX	RNA polymerase sigma E	448	-0.0505	1.0000	0.0745	0.9856	-0.1367	0,0515730517
CPLX0-222	RNA polymerase sigma 28	448	-0.0473	1.0000	0.0618	1.0000	-0.1567	0,0145162827
RNAPS-CPLX	RNA polymerase sigma S	446	-0.0968	0.5074	0.1318	0.1185	-0.0028	1
CPLX0-221	RNA polymerase sigma 19	446	-0.0645	1.0000	0.1042	0.3995	-0.0648	1
RUVABC-CPLX	resolvasome	437	0.2518	0.0000	-0.0940	0.5318	-0.0101	1
ATPSYN-CPLX	ATP synthase / thiamin triphosphate synthase	429	-0.1624	0.0162	0.2707	0.0000	-0.0387	1
HSP70-CPLX	DnaK-DnaJ-GrpE chaperone system	397	0.0936	0.7394	0.0776	1.0000	-0.1871	0,0035000324
CPLX0-1341	SufBC2D Fe-S cluster scaffold complex	347	0.0308	1.0000	0.1678	0.0445	-0.0322	1
GCVMULTI-CPLX	glycine cleavage system	344	0.2748	0.0000	-0.0067	1.0000	-0.2053	0,0025333266
ACETYL-COA-CARBOXYLMULTI-CPLX	acetyl-CoA carboxylase	334	-0.0831	1.0000	0.4843	0.0000	-0.0148	1
CPLX0-3108	ATP-dependent endopeptidase Clp	312	0.0045	1.0000	-0.1322	0.3258	-0.0484	1
2OXOGLUTARATEDEH-CPLX	2-oxoglutarate dehydrogenase	304	-0.0645	1.0000	0.0968	0.8131	0.0480	1
CPLX0-8	longitudinal peptidoglycan synthesis/chromosome segregation-directing complex	301	0.1639	0.0851	-0.1129	0.5318	-0.3579	7,37028815916975E-009
NADH-DHI-CPLX	NADH:ubiquinone oxidoreductase I	293	0.0680	1.0000	-0.0587	1.0000	-0.1814	0,0274331372
PYRUVATEDEH-CPLX	pyruvate dehydrogenase	285	-0.2518	0.0008	0.1245	0.4628	-0.0722	1,00E+000
PABSYNMULTI-CPLX	para-aminobenzoate synthase multi-enzyme complex	275	-0,1149	0,6923366739	0,1874	0,0445250822	0,0809	1,00E+000
SUCC-DEHASE	succinate:quinone oxidoreductase	250	-0,1536	0,2502895219	0,3326	3,51045775202666E-006	0,1259	0,4982363344
ABC-27-CPLX	phosphate ABC transporter	246	0,0945	1	-0,2093	0,0272471014	0,0665	1
CPLX0-7452	Flagellum	240	-0,1398	0,404605852	0,3321	0,000004988	0,1395	0,3406323625
CPLX0-2982	HflB, integral membrane ATP-dependent zinc metallopeptidase	236	0,5038	3,97904939339694E-016	-0,2420	0,0064814331	-0,1657	0,1283970156
ABC-53-CPLX	LptBFG ABC transporter	230	-0,0436	1	0,2826	0,0006423807	-0,4038	7,37028815916975E-009
CYT-O-UBIOX-CPLX	cytochrome bo terminal oxidase	213	-0,1077	1	0,2620	0,0042690907	-0,1062	1
ABC-19-CPLX	molybdate ABC transporter	196	0,0160	1	-0,1496	0,4628039585	-0,3786	1,16775918924681E-006
NRDACTMULTI-CPLX	anaerobic nucleoside-triphosphate reductase activating system	191	0,0213	1	0,2103	0,0790878144	-0,2135	0,0425822825
CPLX0-2202	Colicin S4 Transport System	190	0,0678	1	-0,0238	1	0,0128	1
ABC-70-CPLX	sulfate / thiosulfate / selenate / selenite ABC transporter CysAUWSbp	188	0,2451	0,0154935116	-0,0930	1	-0,2829	0,0015624265
CPLX-157	glucose PTS permease	185	-0,2174	0,0583180178	-0,0616	1	0,1677	2,61E-001
ATPASE-1-CPLX	K+ transporting ATPase	179	-0,1738	0,2939899748	-0,1462	0,5318056459	-0,2314	0,0274331372
CPLX-168	trehalose PTS permease	178	-0,2089	0,0951934915	-0,1361	0,6550253202	0,2043	0,0784543922
CPLX0-7	N-acetylmuramic acid PTS permease	175	-0,1350	0,8718007428	-0,1431	0,5707344705	0,3231	0,0002774484
CPLX-164	maltose/glucose PTS permease	175	-0,1754	0,2939899748	-0,1782	0,3152979713	0,2568	0,0102091977
ABC-25-CPLX	putrescine ABC transporter	174	0,1083	1	0,0077	1	-0,4182	1,86427354934366E-007
CPLX-166	mannitol PTS permease	173	-0,4310	1,03383488007929E-007	-0,0110	1	0,2496	0,0145162827
CPLX-158	fructose PTS permease	170	-0,2942	0,0028496999	-0,0339	1	0,3703	1,21815590228219E-005
CPLX-155	chitobiose PTS permease	169	-0,1836	0,2712598896	-0,1359	0,7184252369	0,1316	8,26E-001
ABC-45-CPLX	phospholipid ABC transporter	167	0,0577	1	0,1269	0,8939207223	-0,1236	9,76E-001
ABC-62-CPLX	LolCDE ABC lipoprotein transporter	165	0,0646	1	-0,0587	1	-0,3457	0,0001089646
ABC-7-CPLX	sulfate / thiosulfate / selenite / selenate ABC transporter CysAUWCysP	161	0,0812	1	0,1000	1	-0,0881	1
ABC-22-CPLX	peptide ABC transporter OppABCDF	160	-0,0330	1	0,2161	0,1265463384	-0,2297	0,047545845
CPLX0-1944	ferric enterobactin transport system	157	-0,1664	0,474494519	0,2553	0,0326275159	0,1079	1,00E+000
ABC-35-CPLX	protoheme IX ABC transporter	156	-0,1039	1	0,1614	0,5132139967	0,0624	1
CPLX-165	mannose PTS permease	156	-0,2629	0,0175795667	-0,0674	1	0,0496	1,00E+000
ABC-41-CPLX	peptide ABC transporter YejABEF	154	0,0539	1	-0,2136	0,1576428139	-0,0524	1,00E+000
EIISGA	L-ascorbate PTS permease	153	-0,3241	0,0013275976	-0,1147	1	0,0707	1
CPLX-156	predicted PTS permease CmtBA	153	-0,2029	0,2092252758	-0,1666	0,470149347	0,4802	7,37028815916975E-009
CPLX0-3323	CcmEFGH holocytochrome c synthetase	153	-0,0479	1	0,0302	1,00E+000	-0,0343	1
CPLX0-3970	murein tripeptide ABC transporter OppBCDFMppA	152	-0,1129	1,00E+000	0,0717	1	-0,0302	1
CPLX-160	predicted PTS permease FrwCBD	152	-0,2743	0,0141304038	-0,2761	0,0175395315	0,4123	0,000002648
CPLX-154	β-glucoside PTS permease BglF / BglG kinase / BglG phosphatase	150	-0,2704	0,0162470778	-0,0816	1	0,4755	9,82916383902891E-009
CPLX-167	N-acetylglucosamine PTS permease	150	-0,3431	7,08E-004	-0,0348	1	0,3402	0,0003810222
CPLX0-232	predicted PTS permease GlvCB	149	-0,3699	0,0001316287	-0,0472	1	0,2781	0,0102091977
CPLX-153	β-glucoside PTS permease AscF	148	-0,2859	0,0098057834	-0,0651	1	0,4083	4,19E-006
CPLX-159	predicted PTS permease FrvAB	148	-0,3362	0,0009954181	-0,0335	1	0,3179	0,0015046393
CPLX-163	2-O-α-mannosyl-D-glycerate PTS permease	148	-0,2975	0,0062916248	-0,0735	1,00E+000	0,4152	0,000002787
RECBCD	RecBCD	147	0,3998	1,74781312763769E-005	-0,1650	0,5217986478	0,1352	0,9137825307
ABC-24-CPLX	putrescine / spermidine ABC transporter	145	0,1890	0,31930138	0,1169	1	-0,0362	1
CPLX0-1862	vitamin B12 transport system	143	-0,0564	1	0,0137	1	0,2133	0,1283970156
CPLX0-2141	AcrEF-TolC multidrug efflux system	137	0,0387	1	-0,1309	1,00E+000	-0,4043	1,41184913169787E-005
ABC-26-CPLX	glycine betaine / proline ABC transporter	130	0,2357	1,24E-001	0,1891	0,4386878809	-0,1678	0,5793597528
METNIQ-METHIONINE-ABC-CPLX	L-methionine / D-methionine ABC transporter	129	0,0139	1	0,3173	0,0077669186	0,1519	0,8202715952
ABC-8-CPLX	dipeptide ABC transporter	128	0,0696	1	-0,0024	1	0,0716	1
TRANS-CPLX-201	TRANS-CPLX-201	128	-0,1100	1,00E+000	-0,1091	1	-0,1998	0,2678249245
CPLX0-7458	glycolate oxidase	126	-0,0941	1	0,3385	0,0039287058	-0,0295	1
CPLX0-2121	EmrAB-TolC multidrug efflux transport system	126	-0,1449	1	-0,2224	0,2164110404	-0,5027	1,64411954846796E-008
TRANS-CPLX-202	MdtABC-TolC multidrug efflux system	126	0,3343	0,0033074758	-0,1400	1	-0,1232	1
ABC-52-CPLX	YhdW/YhdX/YhdY/YhdZ ABC transporter	122	0,0090	1	-0,0615	1	-0,1203	1
ABC-34-CPLX	glycerol-3-phosphate / glycerophosphodiester ABC transporter	113	-0,0833	1	-0,2075	0,3995496709	-0,0978	1
FUMARATE-REDUCTASE	fumarate reductase	111	-0,0865	1	0,1865	0,5318056459	-0,1601	0,8639934949
NITRATREDUCTA-CPLX	nitrate reductase A	111	-0,2354	0,2189221413	0,4647	0,000004988	0,1750	0,6710436243
TRG-CPLX	chemotaxis signaling complex - ribose/galactose/glucose sensing	110	-0,0722	1	-0,2039	0,4486647479	-0,2986	0,0225073287
CPLX0-2081	dihydroxyacetone kinase	109	0,2026	0,4523558519	0,5052	4,09721988961814E-007	0,0619	1,00E+000
TAP-CPLX	chemotaxis signaling complex - dipeptide sensing	108	0,0190	1	-0,1485	1	-0,4723	2,79578452235853E-006
TSR-CPLX	chemotaxis signaling complex - serine sensing	108	-0,0591	1	-0,2167	0,3705156679	-0,3174	0,0126251204
ABC-28-CPLX	ribose ABC transporter	107	-0,0742	1	0,3255	0,0175395315	0,1618	0,8744973734
TAR-CPLX	chemotaxis signaling complex - aspartate sensing	107	0,0463	1	-0,1682	0,7583521097	-0,4638	5,38527385919529E-006
ABC-13-CPLX	glutamate / aspartate ABC transporter	105	0,3818	0,0014390065	-0,1807	0,6244613614	-0,3865	0,0007194579
ABC-40-CPLX	2-O-α-mannosyl-D-glycerate PTS permease	104	0,3930	0,0009954181	-0,2547	0,1750344071	-0,2673	0,0784543922
NITRATREDUCTZ-CPLX	nitrate reductase Z	100	-0,1649	1	0,0965	1	-0,4084	0,0003810222
ABC-16-CPLX	maltose ABC transporter	94	-0,0283	1	0,3139	0,0447992366	-0,0659	1
ABC-49-CPLX	glutathione ABC transporter	93	0,0324	1	0,1976	0,5707344705	0,1100	1
ABC-56-CPLX	aliphatic sulfonate ABC transporter	89	-0,1028	1	0,2422	3,59E-001	0,2244	0,3762535705
FORMATEDEHYDROGO-CPLX	formate dehydrogenase-O	88	-0,3692	0,0086625082	0,2690	0,2103310856	0,0782	1
ABC-64-CPLX	taurine ABC transporter	84	0,1310	1	0,2719	0,2164110404	0,1891	8,20E-001
CITLY-CPLX	citrate lyase, inactive	83	-0,3788	0,0086625082	0,1137	1	-0,1968	0,7462220438
ABC-57-CPLX	YbhF/YbhR/YbhS ABC transporter	81	0,1577	1	-0,0629	1	-0,2185	0,5282879065
ANGLYC3PDEHYDROG-CPLX	glycerol-3-phosphate dehydrogenase, anaerobic	81	0,1218	1	0,2150	0,5479882788	0,1269	1
ABC-12-CPLX	glutamine ABC transporter	80	-0,1525	1	-0,0416	1	-0,3946	0,0041472435
CPLX-3942	sulfur transfer protein complex	79	-0,1795	1	0,4208	0,0037948982	0,2561	0,2611018156
ABC-23-CPLX	phosphonate ABC transporter	73	-0,0316	1	0,0248	1	0,0079	1
CPLX0-1762	ring 1,2-phenylacetyl-CoA epoxidase	73	0,2707	0,2939899748	0,1275	1	-0,1715	1
CPLX0-7644	EfeU/EfeO/EfeB ferrous iron transporter; cryptic	72	0,0008	1	0,2659	0,3705156679	0,2987	0,1283970156
FORMHYDROG2-CPLX	Hydrogenase 2	71	-0,2780	0,2939899748	0,0149	1	-0,0388	1
CPLX0-2561	bacterial condensin MukBEF	58	0,2088	1	-0,0971	1	-0,0056	1
