# Supplementary material for: Footprints of Optimal Protein Assembly Strategies in the Operonic Structure of Prokaryotes
Source: Metabolites. 2015 Apr 28;5(2):252–69. doi: 10.3390/metabo5020252 (PMC4495372; doi:10.3390/metabo5020252)
Supplement: Supplementary File 1 [file metabolites-05-00252-s001.zip › metabolites-05-00252-supplemetary-final/SupplementData/pdb/pdb-tableS2.ods]

## Sheet: table
PDB-ID(s)	General Function	#Organisms	Hypothesis 1	P-val (1)	Hypothesis 2	P-val (2)	Hypothesis 3	P-val (3)
4TMA,	ISOMERASE/ISOMERASE INHIBITOR	464	-0.0641	1.0000	0.2350	0.0000	0.1859	0.0033
4IIT,	OXIDOREDUCTASE	64	0.4154	0.0368	0.0401	1.0000	-0.1766	1.0000
3VYS,	METAL BINDING PROTEIN/TRANSFERASE	159	0.0532	1.0000	0.2187	0.0425	-0.1132	1.0000
4KHZ,	TRANSPORT PROTEIN	94	0.0976	1.0000	0.4277	0.0001	-0.1914	0.4921
3RLF,	HYDROLASE/TRANSPORT PROTEIN	94	0.0980	1.0000	0.4253	0.0001	-0.2033	0.3979
4JBW,	TRANSPORT PROTEIN	110	0.1012	1.0000	-0.0317	1.0000	-0.2893	0.0265
3RKO,	OXIDOREDUCTASE	267	0.1613	0.4433	0.1676	0.0460	-0.4150	0.0000
3P4Q,	OXIDOREDUCTASE	111	0.2254	0.7012	0.1796	0.3834	-0.3857	0.0012
4KX6,	OXIDOREDUCTASE	111	0.2367	0.5919	0.1719	0.4532	-0.3859	0.0012
3OAA,	Hydrolase/Transport protein	427	-0.0092	1.0000	0.3598	0.0000	-0.0372	1.0000
3KFU,	LIGASE/RNA	353	-0.2433	0.0006	0.1104	0.2568	0.1105	0.3095
3K70,	HYDROLASE/DNA	147	0.4082	0.0001	-0.1539	0.4005	0.0844	1.0000
3J3V,	RIBOSOME	456	0.0669	1.0000	0.1599	0.0052	0.1638	0.0082
4LK0,	TRANSFERASE	450	0.0635	1.0000	0.2072	0.0001	-0.1236	0.0874
3IYD,	TRANSCRIPTION/DNA	452	0.0665	1.0000	0.1945	0.0003	-0.1478	0.0234
4JKR,	TRANSCRIPTION	436	0.0155	1.0000	-0.0334	1.0000	-0.0507	1.0000
3H0M,	LIGASE	351	-0.2352	0.0011	0.1208	0.1672	0.1043	0.3996
2WP9,	OXIDOREDUCTASE	250	0.0570	1.0000	0.4315	0.0000	-0.1361	0.2630
2G5H,	LIGASE	351	0.0022	1.0000	0.1117	0.2481	0.0103	1.0000
2D1P,	TRANSLATION	79	-0.0133	1.0000	0.0427	1.0000	-0.3423	0.0249
1SIW,	OXIDOREDUCTASE	111	-0.0875	1.0000	0.5534	0.0000	0.1317	1.0000
1FFT,	OXIDOREDUCTASE	193	-0.1363	1.0000	0.3878	0.0000	-0.2417	0.0109
2YKR,3IYY,3EQ3,3IZV,2VHP,3DF3,3J0E,3DEG,3J0D,3DF1,3IY8,4A2I,2QP0,4PEA,2I2P,3J00,4KJA,4GD1,4ADV,3SFS,3J36,3FIH,3J18,2QOU,2QOY,	RIBOSOME/HYDROLASE	454,6	-0.0470	0.7110	-0.1280	0.0000	-0.1039	0.0000
2BCW,3J8G,4UY8,3DF2,3DF4,3J5S,2VHM,2QOZ,2QOV,2QP1,3KCR,3J7Z,3J0Y,3J5W,2QBE,4PEB,3J01,4CSU,2J28,2RDO,2VRH,3J46,	RIBOSOME	451,272727273	0.0251	0.9812	0.2465	0.0000	0.1024	0.0000
2OW8,4KDG,3D5C,4KFH,2OM7,1VOQ,1VOV,1MJ1,2VQF,3T1Y,2WH1,1I96,2V48,1PNS,4LF6,4QJT,4ABR,4OX9,4BYD,4B8H,3ZVO,3V2C,3V28,3V22,3KIX,3HUW,3FIC,2XG1,2V46,2B9M,1HR0,2B64,	RIBOSOME	454,25	0.0192	1.0000	-0.2104	0.0000	-0.0955	0.0000
2D3O,1PNU,3CF5,2ZJP,2ZJQ,	Ribosome	415,6	0.1610	0.0662	0.0668	0.0018	0.1880	0.0000
4KFL,3D5B,3F1F,1VSP,4KCZ,2HGJ,4QJS,2WH4,2XUX,1VX9,3KIY,2J01,3I8I,1GIY,1YL3,	RIBOSOME	460,266666667	-0.0249	0.9994	-0.0890	0.0003	0.0979	0.0010
