# Supplementary material for: Footprints of Optimal Protein Assembly Strategies in the Operonic Structure of Prokaryotes
Source: Metabolites. 2015 Apr 28;5(2):252–69. doi: 10.3390/metabo5020252 (PMC4495372; doi:10.3390/metabo5020252)
Supplement: Supplementary File 1 [file metabolites-05-00252-s001.zip › metabolites-05-00252-supplemetary-final/SupplementData/pdb/table_cluster.ods]

## Sheet: table
PDB-ID(s)	General Function	#Organisms	Hypothesis 1	P-val (1)	Hypothesis 2	P-val (2)	Hypothesis 3	P-val (3)	Cluster
4TMA	ISOMERASE/ISOMERASE INHIBITOR	464	-0.0641	1.0000	0.2350	0.0000	0.1859	0.0033	1
4IIT	OXIDOREDUCTASE	64	0.4154	0.0368	0.0401	1.0000	-0.1766	1.0000	3
3VYS	METAL BINDING PROTEIN/TRANSFERASE	159	0.0532	1.0000	0.2187	0.0425	-0.1132	1.0000	5
4KHZ	TRANSPORT PROTEIN	94	0.0976	1.0000	0.4277	0.0001	-0.1914	0.4921	6
3RLF	HYDROLASE/TRANSPORT PROTEIN	94	0.0980	1.0000	0.4253	0.0001	-0.2033	0.3979	7
4JBW	TRANSPORT PROTEIN	110	0.1012	1.0000	-0.0317	1.0000	-0.2893	0.0265	8
3RKO	OXIDOREDUCTASE	267	0.1613	0.4433	0.1676	0.0460	-0.4150	0.0000	9
3P4Q	OXIDOREDUCTASE	111	0.2254	0.7012	0.1796	0.3834	-0.3857	0.0012	10
4KX6	OXIDOREDUCTASE	111	0.2367	0.5919	0.1719	0.4532	-0.3859	0.0012	11
3OAA	Hydrolase/Transport protein	427	-0.0092	1.0000	0.3598	0.0000	-0.0372	1.0000	12
3KFU	LIGASE/RNA	353	-0.2433	0.0006	0.1104	0.2568	0.1105	0.3095	13
3K70	HYDROLASE/DNA	147	0.4082	0.0001	-0.1539	0.4005	0.0844	1.0000	14
3J3V	RIBOSOME	456	0.0669	1.0000	0.1599	0.0052	0.1638	0.0082	15
4LK0	TRANSFERASE	450	0.0635	1.0000	0.2072	0.0001	-0.1236	0.0874	16
3IYD	TRANSCRIPTION/DNA	452	0.0665	1.0000	0.1945	0.0003	-0.1478	0.0234	17
4JKR	TRANSCRIPTION	436	0.0155	1.0000	-0.0334	1.0000	-0.0507	1.0000	18
3H0M	LIGASE	351	-0.2352	0.0011	0.1208	0.1672	0.1043	0.3996	19
2WP9	OXIDOREDUCTASE	250	0.0570	1.0000	0.4315	0.0000	-0.1361	0.2630	22
2G5H	LIGASE	351	0.0022	1.0000	0.1117	0.2481	0.0103	1.0000	23
2D1P	TRANSLATION	79	-0.0133	1.0000	0.0427	1.0000	-0.3423	0.0249	24
1SIW	OXIDOREDUCTASE	111	-0.0875	1.0000	0.5534	0.0000	0.1317	1.0000	25
1FFT	OXIDOREDUCTASE	193	-0.1363	1.0000	0.3878	0.0000	-0.2417	0.0109	26
2YKR	RIBOSOME/HYDROLASE	459	-0.0220	1.0000	-0.2423	0.0000	-0.1588	0.0109	27
3IYY	RIBOSOMAL PROTEIN	445	-0.0189	1.0000	-0.1057	0.1803	-0.0729	0.9034	27
3EQ3	RIBOSOMAL PROTEIN/RNA	406	0.0667	1.0000	-0.1830	0.0018	0.0718	1.0000	27
3IZV	RIBOSOME	458	-0.1014	0.9776	-0.1907	0.0004	0.1774	0.0046	27
2VHP	RIBOSOME	457	0.0180	1.0000	-0.2213	0.0000	-0.1345	0.0479	27
3DF3	RIBOSOME	459	-0.0537	1.0000	-0.1581	0.0058	-0.1584	0.0109	27
3J0E	TRANSLATION	448	0.0704	1.0000	0.2493	0.0000	-0.1327	0.0552	27
3DEG	RIBOSOME	454	-0.0357	1.0000	-0.0284	1.0000	0.0210	1.0000	27
3J0D	TRANSLATION	449	-0.0341	1.0000	-0.0311	1.0000	0.0098	1.0000	27
3DF1	RIBOSOME	459	-0.0566	1.0000	-0.1549	0.0073	-0.1655	0.0074	27
3IY8	RIBOSOME	452	-0.2195	0.0006	0.1843	0.0008	-0.0027	1.0000	27
4A2I	RIBOSOME/HYDROLASE	459	-0.0167	1.0000	-0.2156	0.0000	-0.1645	0.0077	27
2QP0	RIBOSOME	459	-0.0594	1.0000	-0.1455	0.0146	-0.1713	0.0058	27
4PEA	RIBOSOME	457	0.0122	1.0000	-0.2070	0.0001	-0.1493	0.0201	27
2I2P	RIBOSOME	459	-0.0605	1.0000	-0.1479	0.0125	-0.1695	0.0058	27
3J00	RIBOSOME/RIBOSOMAL PROTEIN	461	-0.0705	1.0000	-0.2337	0.0000	-0.0894	0.4180	27
4KJA	Ribosome/Antibiotic	457	-0.1152	0.5919	-0.1471	0.0134	-0.1392	0.0358	27
4GD1	RIBOSOME	457	-0.0407	1.0000	-0.1346	0.0315	-0.1452	0.0250	27
4ADV	TRANSLATION	462	-0.0638	1.0000	-0.1758	0.0013	-0.0639	1.0000	27
3SFS	RIBOSOME/ANTIBIOTIC	457	-0.1051	0.8844	-0.1740	0.0016	-0.1666	0.0071	27
3J36	RIBOSOME	457	-0.0597	1.0000	-0.1455	0.0148	-0.1702	0.0058	27
3FIH	RIBOSOME	457	-0.0301	1.0000	-0.2064	0.0001	-0.0671	1.0000	27
3J18	RIBOSOME	457	-0.0544	1.0000	-0.1325	0.0359	-0.1787	0.0046	27
2QOU	RIBOSOME	461	-0.0620	1.0000	-0.1103	0.1275	-0.2030	0.0009	27
2QOY	RIBOSOME	459	-0.0607	1.0000	-0.1422	0.0181	-0.1740	0.0054	27
2BCW	RIBOSOME	438	0.0352	1.0000	0.1201	0.0872	0.1240	0.0934	28
3J8G	Ribosome	460	0.0002	1.0000	0.2939	0.0000	0.1404	0.0324	28
4UY8	RIBOSOME	459	0.0684	1.0000	0.2829	0.0000	0.0928	0.3770	28
3DF2	RIBOSOME	461	0.0155	1.0000	0.2804	0.0000	0.1542	0.0135	28
3DF4	RIBOSOME	461	0.0152	1.0000	0.2717	0.0000	0.1574	0.0111	28
3J5S	RIBOSOME/TRANSLATION	427	0.0754	1.0000	-0.1356	0.0392	-0.0316	1.0000	28
2VHM	RIBOSOME	457	-0.0146	1.0000	0.2477	0.0000	0.1138	0.1385	28
2QOZ	RIBOSOME	461	0.0041	1.0000	0.2906	0.0000	0.1258	0.0718	28
2QOV	Ribosome	463	0.0151	1.0000	0.2740	0.0000	0.1696	0.0058	28
2QP1	RIBOSOME	459	0.0120	1.0000	0.2945	0.0000	0.1406	0.0324	28
3KCR	RIBOSOME	496	0.0574	1.0000	0.2682	0.0000	0.1961	0.0009	28
3J7Z	RIBOSOME/ANTIBIOTIC	459	0.0216	1.0000	0.2931	0.0000	0.1198	0.0983	28
3J0Y	RIBOSOME	459	-0.0073	1.0000	0.2373	0.0000	0.1033	0.2361	28
3J5W	TRANSLATION	459	0.0246	1.0000	0.2807	0.0000	0.1281	0.0655	28
2QBE	RIBOSOME	459	0.0091	1.0000	0.3270	0.0000	0.1013	0.2567	28
4PEB	Ribosome	459	-0.0584	1.0000	0.3143	0.0000	0.1605	0.0098	28
3J01	RIBOSOME/RIBOSOMAL PROTEIN	463	-0.0909	1.0000	0.2888	0.0000	0.1799	0.0046	28
4CSU	RIBOSOME	459	0.0296	1.0000	0.2632	0.0000	0.1259	0.0718	28
2J28	RIBOSOME	466	-0.0061	1.0000	0.2692	0.0000	0.1368	0.0378	28
2RDO	RIBOSOME	457	0.0188	1.0000	0.1912	0.0004	0.0576	1.0000	28
2VRH	RIBOSOME	291	0.1679	0.2349	0.2471	0.0002	-0.1956	0.0121	28
3J46	RIBOSOME/PROTEIN TRANSPORT	455	0.1595	0.0441	0.2218	0.0000	-0.0483	1.0000	28
2OW8	RIBOSOME	456	0.0320	1.0000	-0.1964	0.0002	-0.1775	0.0046	29
4KDG	RIBOSOME	456	0.0423	1.0000	-0.2630	0.0000	-0.0900	0.4180	29
3D5C	RIBOSOME	456	0.0669	1.0000	-0.2941	0.0000	-0.0067	1.0000	29
4KFH	ribosome	456	0.0355	1.0000	-0.2046	0.0001	-0.1115	0.1554	29
2OM7	RIBOSOME	392	-0.0557	1.0000	-0.0127	1.0000	-0.0096	1.0000	29
1VOQ	RIBOSOME	456	-0.0874	1.0000	-0.0621	1.0000	-0.0101	1.0000	29
1VOV	RIBOSOME	454	-0.0159	1.0000	-0.1972	0.0002	0.1673	0.0071	29
1MJ1	RIBOSOME	449	0.0291	1.0000	-0.0949	0.2932	0.0383	1.0000	29
2VQF	RIBOSOME	456	0.0144	1.0000	-0.1241	0.0590	-0.1455	0.0250	29
3T1Y	Ribosome/Antibiotic	456	0.0320	1.0000	-0.1964	0.0002	-0.1775	0.0046	29
2WH1	RIBOSOME	456	0.0355	1.0000	-0.1823	0.0008	-0.1719	0.0058	29
1I96	RIBOSOME	456	0.0249	1.0000	-0.1777	0.0012	-0.1549	0.0135	29
2V48	RIBOSOME	456	-0.0251	1.0000	-0.2133	0.0001	-0.1320	0.0545	29
1PNS	RIBOSOME	456	0.0666	1.0000	-0.2288	0.0000	-0.1247	0.0785	29
4LF6	ribosome	456	0.0322	1.0000	-0.2161	0.0000	-0.1159	0.1244	29
4QJT	ribosome	26	-0.0240	1.0000	-0.1946	0.0003	-0.1340	0.0484	29
4ABR	RIBOSOME	456	0.0664	1.0000	-0.2548	0.0000	-0.0491	1.0000	29
4OX9	RIBOSOME/ANTIBIOTIC	456	0.0320	1.0000	-0.1964	0.0002	-0.1775	0.0046	29
4BYD	RIBOSOME	456	0.0160	1.0000	-0.2515	0.0000	-0.1021	0.2543	29
4B8H	RIBOSOME	456	-0.0005	1.0000	-0.1907	0.0004	-0.1707	0.0058	29
3ZVO	RIBOSOME	457	-0.0345	1.0000	-0.2675	0.0000	-0.1208	0.0956	29
3V2C	Ribosome/Inhibitor	459	0.0542	1.0000	-0.3424	0.0000	-0.0388	1.0000	29
3V28	RIBOSOME	460	0.0007	1.0000	-0.3064	0.0000	-0.0035	1.0000	29
3V22	RIBOSOME	461	0.0514	1.0000	-0.3284	0.0000	-0.0200	1.0000	29
3KIX	RIBOSOME	457	0.0386	1.0000	-0.2308	0.0000	-0.1288	0.0647	29
3HUW	RIBOSOME	456	0.0391	1.0000	-0.1800	0.0010	-0.1842	0.0041	29
3FIC	RIBOSOME	457	0.0372	1.0000	-0.1915	0.0004	-0.1746	0.0054	29
2XG1	RIBOSOME	456	0.0320	1.0000	-0.1964	0.0002	-0.1775	0.0046	29
2V46	RIBOSOME	456	-0.0251	1.0000	-0.2133	0.0001	-0.1320	0.0545	29
2B9M	ribosome	456	0.0355	1.0000	-0.1823	0.0008	-0.1719	0.0058	29
1HR0	RIBOSOME	456	-0.0193	1.0000	-0.2375	0.0000	0.0039	1.0000	29
2B64	ribosome	456	0.0864	1.0000	-0.3036	0.0000	-0.0516	1.0000	29
2D3O	Ribosome	258	0.1402	0.8844	0.4000	0.0000	-0.0340	1.0000	30
1PNU	RIBOSOME	455	0.1160	0.5919	-0.0216	1.0000	0.2426	0.0000	30
3CF5	RIBOSOME/ANTIBIOTIC	455	0.1873	0.0057	-0.0086	1.0000	0.2442	0.0000	30
2ZJP	RIBOSOME/ANTIBIOTIC	455	0.1873	0.0057	-0.0086	1.0000	0.2442	0.0000	30
2ZJQ	RIBOSOME	455	0.1743	0.0162	-0.0272	1.0000	0.2432	0.0000	30
4KFL	RIBOSOME	456	-0.0262	1.0000	-0.0929	0.3089	0.1108	0.1595	31
3D5B	RIBOSOME	453	-0.0104	1.0000	-0.1268	0.0521	0.0769	0.7569	31
3F1F	RIBOSOME	453	-0.0238	1.0000	-0.0892	0.3734	0.0716	0.9211	31
1VSP	RIBOSOME	453	0.0948	1.0000	-0.0733	0.7295	0.0903	0.4180	31
4KCZ	RIBOSOME/ANTIBIOTIC	455	-0.0629	1.0000	-0.1022	0.2005	0.1702	0.0058	31
2HGJ	RIBOSOME	456	-0.0373	1.0000	-0.1685	0.0026	0.1279	0.0667	31
4QJS	ribosome	454	0.0687	1.0000	-0.1262	0.0531	0.1640	0.0082	31
2WH4	RIBOSOME	456	-0.0863	1.0000	-0.0815	0.5059	0.1165	0.1219	31
2XUX	RIBOSOME	456	-0.0667	1.0000	-0.0827	0.4844	0.0990	0.2846	31
1VX9	RIBOSOME	453	-0.0255	1.0000	-0.1041	0.1852	0.0636	1.0000	31
3KIY	RIBOSOME	453	0.0357	1.0000	-0.1141	0.1090	0.0767	0.7569	31
2J01	RIBOSOME	453	0.0459	1.0000	-0.0945	0.2932	0.0608	1.0000	31
3I8I	RIBOSOME	456	-0.0348	1.0000	-0.1148	0.1034	0.1009	0.2630	31
1GIY	RIBOSOME	499	-0.0998	0.8844	0.0269	1.0000	0.1084	0.1410	31
1YL3	RIBOSOME	498	-0.1456	0.0703	0.0094	1.0000	0.0307	1.0000	31
