# Supplementary material for: Footprints of Optimal Protein Assembly Strategies in the Operonic Structure of Prokaryotes
Source: Metabolites. 2015 Apr 28;5(2):252–69. doi: 10.3390/metabo5020252 (PMC4495372; doi:10.3390/metabo5020252)
Supplement: Supplementary File 1 [file metabolites-05-00252-s001.zip › metabolites-05-00252-supplemetary-final/metabolites-05-00252-supplementary.aux]

\relax 
\providecommand\HyperFirstAtBeginDocument{\AtBeginDocument}
\HyperFirstAtBeginDocument{\ifx\hyper@anchor\@undefined
\global\let\oldcontentsline\contentsline
\gdef\contentsline#1#2#3#4{\oldcontentsline{#1}{#2}{#3}}
\global\let\oldnewlabel\newlabel
\gdef\newlabel#1#2{\newlabelxx{#1}#2}
\gdef\newlabelxx#1#2#3#4#5#6{\oldnewlabel{#1}{{#2}{#3}}}
\AtEndDocument{\ifx\hyper@anchor\@undefined
\let\contentsline\oldcontentsline
\let\newlabel\oldnewlabel
\fi}
\fi}
\global\let\hyper@last\relax 
\gdef\HyperFirstAtBeginDocument#1{#1}
\providecommand\HyField@AuxAddToFields[1]{}
\@writefile{lof}{\contentsline {subfigure}{\numberline{(a)}{\ignorespaces {}}}{3}{subfigure.1.2}}
\@writefile{lof}{\contentsline {subfigure}{\numberline{(b)}{\ignorespaces {}}}{3}{subfigure.1.2}}
\@writefile{lof}{\contentsline {subfigure}{\numberline{(a)}{\ignorespaces {}}}{4}{subfigure.1.2}}
\@writefile{lof}{\contentsline {subfigure}{\numberline{(b)}{\ignorespaces {}}}{4}{subfigure.1.2}}
\@writefile{lot}{\contentsline {table}{\numberline {S1}{\ignorespaces Validation results of protein complexes retrieved from the EcoCyc database. First column: protein complex ID, Second: name and general function, Third: number of organisms in which a homolog was found, following columns: partial Spearman correlation and adjusted P-value for each hypothesis. \relax }}{5}{table.1}}
\@writefile{lot}{\contentsline {table}{\numberline {S2}{\ignorespaces Validation results of protein complexes retrieved from the PDB database. First column: list of protein complex ID(s) combined, Second: name and general function, Third: number of organisms in which a homolog was found, following columns: partial Spearman correlation and adjusted P-value for each hypothesis. \relax }}{5}{table.2}}
\newlabel{LastPage}{{}{5}{}{page.5}{}}
\xdef\lastpage@lastpage{5}
\xdef\lastpage@lastpageHy{5}
