# Supplementary material for: Footprints of Optimal Protein Assembly Strategies in the Operonic Structure of Prokaryotes
Source: Metabolites. 2015 Apr 28;5(2):252–69. doi: 10.3390/metabo5020252 (PMC4495372; doi:10.3390/metabo5020252)
Supplement: Supplementary File 1 [file metabolites-05-00252-s001.zip › metabolites-05-00252-supplemetary-final/metabolites-05-00252-supplementary.tex]

%  LaTeX support: e-mail latex@mdpi.com
%
%  In case you need support, please attach any log files that you could
%  have, and specify the details of your LaTeX setup (which operating
%  system and LaTeX version / tools you are using).
%==========================================================
% LaTeX Class File and Rendering Mode (choose one)
%----------------------------------------------------------
% you will need to save "mdpi.cls" and "mdpi.bst" files
% into the same folder as the this template file.
%----------------------------------------------------------
\documentclass[journal,supfile,accept,moreauthors,pdftex,12pt,a4paper]{mdpi} % for use with pdfLaTeX only
%\documentclass[journal,supfile,submit,moreauthors,dvipdfm,12pt,a4paper]{mdpi} % if eps figure are used, use this line with LaTeX and dvi2pdf only
%=================================================================
% Class Options
%-----------------------------------------------------------------
%As first class option the journal should be set. Choose between:
%administrativesciences, algorithms, atmosphere, cancers, challenges, diversity, energies, entropy, forests, futureinternet, games, genes, information, ijerph, ijms, jfb, jlpea, marinedrugs, materials, micromachines,
%molbank,  molecules, nutrients, pharmaceuticals, pharmaceutics , polymers, religions, remotesensing, sensors, sustainability, symmetry, toxins, viruses, water
%
%-----------------------------------------------------------------
% The default type of manuscript is article, but could be replaced
% by using one of the class options:
% article, review, communication, commentary, letter, bookreview,
% correction, addendum, editorial.
%-----------------------------------------------------------------
% If there is only one author the class opting oneauthor should be
% used. Otherwise use the class option moreauthors .
%-----------------------------------------------------------------
% The class option submit will be changed to accept by the Editorial
% Office when the paper is accepted.
% This will only make changes to the frontpage, the headings and
% the copyright information
% Journal Info and Pagination for Accepted Papers will also be
% assigned by the Editorial
%-----------------------------------------------------------------
\setcounter{page}{1}
\lastpage{x}
\doinum{10.3390/------}
\pubvolume{xx}
\pubyear{2012}
\history{Received: xx / Accepted: xx / Published: xx}

%-----------------------------------------------------------------
% The following line should be uncommented if the LaTeX file
% is uploaded to arXiv.org
%\pdfoutput=1
%=================================================================
%=================================================================
% Add packages and commands to include here
% The hyperref, caption, float and color packages are already included
%-----------------------------------------------------------------
%\usepackage{amssymb,amsmath}
%\usepackage{graphicx}
%\usepackage{subfigure,psfig}
%-----------------------------------------------------------------

%%if a new title should be changed for the supplemenatary file template, decomment
%\renewcommand{\header}{%
%  \thispagestyle{empty}
%  \begin{flushleft}
%    \vspace{-50pt}
%    \textbf{New Title}
%  \end{flushleft}
%}
\graphicspath{{fig/}}
\usepackage{amssymb,amsmath} 
\usepackage{graphicx}
\usepackage{epsfig}
\usepackage{color}
\usepackage{rotating}
\usepackage{multirow}
\usepackage[utf8]{inputenc}
\usepackage[T1]{fontenc}
\usepackage{units}
\usepackage{subfigure}
\makeatletter
\renewcommand{\@thesubfigure}{\normalsize(\textbf{\alph{subfigure}})}
\makeatother

\pagestyle{fancy}
%\lhead{\emph{Molecules} \textbf{2014}, \emph{3}}
\chead{}
\rhead{\bfseries  S\thepage} 
\lfoot{}
\cfoot{}
\rfoot{}
\renewcommand{\headrulewidth}{0pt}
\renewcommand{\theequation}{S\arabic{equation}} %adds a 'S' in front of all equation enumerations
\renewcommand{\thefigure}{S\arabic{figure}}  %adds a 'S' in front of all figure enumerations
\renewcommand{\thetable}{S\arabic{table}}  %adds a 'S' in front of all table enumerations

% Full title of the paper (Capitalized)
\Title{Type of Article}

% Authors (add full first names)
\Author{Firstname Lastname $^{1,\star}$, Firstname Lastname $^{1}$ and Firstname Lastname $^{2}$}

% Affiliations / Addresses, add [1] after \address if there is only one affiliation
\address{%
$^{1}$ Institute 1, University 1, Full Address, City, Country\\
$^{2}$ Institute 2, University 2, Full Address, City, Country}

%Contact information of the corresponding author, add [2] after \corres if there are more than one corresponding author
\corres{E-Mail, Tel. and Fax number of the corresponding author.}

% Abstract
\abstract{This is the abstract section. The abstract should be one section and count less than 100 words.}

% Keywords: add 3 to 10 keywords
\keyword{keyword; keyword; keyword}

\newcommand{\beginsupplement}{%
        \setcounter{table}{0}
        \renewcommand{\thetable}{S\arabic{table}}%
        \setcounter{figure}{0}
        \renewcommand{\thefigure}{S\arabic{figure}}%
     }

\begin{document}
\beginsupplement
\begin{figure}[H]
\centering
\includegraphics[width=\textwidth]{ind_vs_total_ratio_dtotal}
 \caption*{\textbf{Figure S1.} The figure shows protein concentrations and optimal synthesis rates for varying total synthesis capacities (\textbf{a}) 1; (\textbf{b}) 0.4 and (\textbf{c}) 0.25 while indidividual synthesis rate $d_i=0.25$ is fixed. Results are comparable to Figure 2 and therefore we conlude, that optimal synthesis strategies are only effected by the relation of total and individual synthesis~capacites.}
\end{figure}

%% Example extreme kinetic parameter
\begin{figure}[H]
\centering
\caption*{\textbf{Figure S2.} Example of longer synthesis of subunits A and B due to its slow assembly (very low $k_1$). (\textbf{a}) Time course of protein concentrations for the kinetic parameters: \protect\linebreak$k_1 = 0.01,\, k_2=1.7,\, k_3=1.8$; (\textbf{b}) Synthesis rates of the same parameter set.}
\subfigure[]{
 \includegraphics[width=0.7\textwidth]{kin_example_conc}}
\subfigure[]{
 \includegraphics[width=0.7\textwidth]{kin_example_rate}}

\end{figure} 


%% Example extreme indidividual synthesis capacity
\begin{figure}[H]
\centering
\caption*{\textbf{Figure S3.} Example of early activation of subunit D due to its very low synthesis capacity $d_4$. (\textbf{a}) Time course of protein concentrations for synthesis capacities: \scalebox{.95}[1.0]{$d_1 = 0.99,\,  d_2 = 0.98,\,  d_3=0.98$} and $d_4=0.05$; (\textbf{b}) Synthesis rates of the same parameter~set.}
\setcounter{subfigure}{0}
\subfigure[]{
 \includegraphics[width=0.7\textwidth]{varDi_example_conc}}
\subfigure[]{
 \includegraphics[width=0.7\textwidth]{varDi_example_rate}}
\end{figure} 

\begin{figure}[H]
\centering
\caption*{\textbf{Figure S4.} Dendrogramm of protein complex structures from PDB with distances calculated based on their shared subunits. The cluster assignment is given in the left and marked partially with dashed lines. For ribosomal structures the predominant organism and form is given. With \textcolor{red}{*} marked PDB structures are excluded in the correlation table, because they are not varying in their operon structure}
\includegraphics[angle=270,width=0.8\textwidth]{dendrogramm}
\end{figure}

\begin{table}[H]
 \caption{Validation results of protein complexes retrieved from the EcoCyc database. First column: protein complex ID, Second: name and general function, Third: number of organisms in which a homolog was found, following columns: partial Spearman correlation and adjusted P-value for each hypothesis. }
 \vspace{0.5cm}
 \textbf{Excel-sheet: \textit{eco-tableS1.ods}} 
\end{table}

\begin{table}[H]
 \caption{Validation results of protein complexes retrieved from the PDB database. First column: list of protein complex ID(s) combined, Second: name and general function, Third: number of organisms in which a homolog was found, following columns: partial Spearman correlation and adjusted P-value for each hypothesis. }
 \vspace{0.5cm}
 \textbf{Excel-sheet: \textit{pdb-tableS2.ods}} 
\end{table} 

\end{document}
